# Supplementary material for: The Risk of Immune-Related Thyroid Dysfunction Induced by PD-1/PD-L1 Inhibitors in Cancer Patients: An Updated Systematic Review and Meta-Analysis
Source: Front Oncol. 2021 Jul 12;11:667650. doi: 10.3389/fonc.2021.667650 (PMC8312489; doi:10.3389/fonc.2021.667650)
Supplement: Supplementary file 9 [file DataSheet_1.csv]

Search number	Query	Sort By	Filters	Search Details	Results	Time
14	(#3) AND (#4)	Publication Date	Abstract, Clinical Trial, Humans, English, Cancer, from 2015/1/1 - 3000/12/12	("PD-1"[All Fields] OR "PD-L1"[All Fields] OR ("programmed cell death 1 receptor"[MeSH Terms] OR "programmed cell death 1 receptor"[All Fields] OR "programmed cell death protein 1"[All Fields]) OR (("programmed cell death 1 receptor"[MeSH Terms] OR "programmed cell death 1 receptor"[All Fields] OR "programmed cell death protein 1"[All Fields]) AND ("ligand s"[All Fields] OR "liganded"[All Fields]…	589	21:35:50
13	(#3) AND (#4)	Publication Date	Abstract, Clinical Trial, Humans, English, from 2015/1/1 - 3000/12/12	("PD-1"[All Fields] OR "PD-L1"[All Fields] OR ("programmed cell death 1 receptor"[MeSH Terms] OR "programmed cell death 1 receptor"[All Fields] OR "programmed cell death protein 1"[All Fields]) OR (("programmed cell death 1 receptor"[MeSH Terms] OR "programmed cell death 1 receptor"[All Fields] OR "programmed cell death protein 1"[All Fields]) AND ("ligand s"[All Fields] OR "liganded"[All Fields]…	591	21:34:55
12	(#3) AND (#4)	Publication Date	Abstract, Clinical Trial, Humans, from 2015/1/1 - 3000/12/12	("PD-1"[All Fields] OR "PD-L1"[All Fields] OR ("programmed cell death 1 receptor"[MeSH Terms] OR "programmed cell death 1 receptor"[All Fields] OR "programmed cell death protein 1"[All Fields]) OR (("programmed cell death 1 receptor"[MeSH Terms] OR "programmed cell death 1 receptor"[All Fields] OR "programmed cell death protein 1"[All Fields]) AND ("ligand s"[All Fields] OR "liganded"[All Fields]…	597	21:34:45
11	(#3) AND (#4)	Publication Date	Clinical Trial, Humans, from 2015/1/1 - 3000/12/12	("PD-1"[All Fields] OR "PD-L1"[All Fields] OR ("programmed cell death 1 receptor"[MeSH Terms] OR "programmed cell death 1 receptor"[All Fields] OR "programmed cell death protein 1"[All Fields]) OR (("programmed cell death 1 receptor"[MeSH Terms] OR "programmed cell death 1 receptor"[All Fields] OR "programmed cell death protein 1"[All Fields]) AND ("ligand s"[All Fields] OR "liganded"[All Fields]…	609	21:31:03
10	(#3) AND (#4)	Publication Date	Clinical Trial, in the last 10 years, Humans	("PD-1"[All Fields] OR "PD-L1"[All Fields] OR ("programmed cell death 1 receptor"[MeSH Terms] OR "programmed cell death 1 receptor"[All Fields] OR "programmed cell death protein 1"[All Fields]) OR (("programmed cell death 1 receptor"[MeSH Terms] OR "programmed cell death 1 receptor"[All Fields] OR "programmed cell death protein 1"[All Fields]) AND ("ligand s"[All Fields] OR "liganded"[All Fields]…	641	21:29:01
8	(#3) AND (#4)		Clinical Trial, in the last 10 years, Humans	("PD-1"[All Fields] OR "PD-L1"[All Fields] OR ("programmed cell death 1 receptor"[MeSH Terms] OR "programmed cell death 1 receptor"[All Fields] OR "programmed cell death protein 1"[All Fields]) OR (("programmed cell death 1 receptor"[MeSH Terms] OR "programmed cell death 1 receptor"[All Fields] OR "programmed cell death protein 1"[All Fields]) AND ("ligand s"[All Fields] OR "liganded"[All Fields]…	641	21:28:47
9	(#3) AND (#4)		Clinical Trial, in the last 10 years, Humans, English	("PD-1"[All Fields] OR "PD-L1"[All Fields] OR ("programmed cell death 1 receptor"[MeSH Terms] OR "programmed cell death 1 receptor"[All Fields] OR "programmed cell death protein 1"[All Fields]) OR (("programmed cell death 1 receptor"[MeSH Terms] OR "programmed cell death 1 receptor"[All Fields] OR "programmed cell death protein 1"[All Fields]) AND ("ligand s"[All Fields] OR "liganded"[All Fields]…	633	21:27:20
7	(#3) AND (#4)		Clinical Trial, in the last 10 years	("PD-1"[All Fields] OR "PD-L1"[All Fields] OR ("programmed cell death 1 receptor"[MeSH Terms] OR "programmed cell death 1 receptor"[All Fields] OR "programmed cell death protein 1"[All Fields]) OR (("programmed cell death 1 receptor"[MeSH Terms] OR "programmed cell death 1 receptor"[All Fields] OR "programmed cell death protein 1"[All Fields]) AND ("ligand s"[All Fields] OR "liganded"[All Fields]…	641	21:26:34
6	(#3) AND (#4)		Clinical Trial	("PD-1"[All Fields] OR "PD-L1"[All Fields] OR ("programmed cell death 1 receptor"[MeSH Terms] OR "programmed cell death 1 receptor"[All Fields] OR "programmed cell death protein 1"[All Fields]) OR (("programmed cell death 1 receptor"[MeSH Terms] OR "programmed cell death 1 receptor"[All Fields] OR "programmed cell death protein 1"[All Fields]) AND ("ligand s"[All Fields] OR "liganded"[All Fields]…	657	21:26:27
5	(#3) AND (#4)			("PD-1"[All Fields] OR "PD-L1"[All Fields] OR ("programmed cell death 1 receptor"[MeSH Terms] OR "programmed cell death 1 receptor"[All Fields] OR "programmed cell death protein 1"[All Fields]) OR (("programmed cell death 1 receptor"[MeSH Terms] OR "programmed cell death 1 receptor"[All Fields] OR "programmed cell death protein 1"[All Fields]) AND ("ligand s"[All Fields] OR "liganded"[All Fields]…	18,490	21:26:16
4	(#1) OR (#2)			"neoplasm s"[All Fields] OR "neoplasms"[MeSH Terms] OR "neoplasms"[All Fields] OR "neoplasm"[All Fields] OR "cancer s"[All Fields] OR "cancerated"[All Fields] OR "canceration"[All Fields] OR "cancerization"[All Fields] OR "cancerized"[All Fields] OR "cancerous"[All Fields] OR "neoplasms"[MeSH Terms] OR "neoplasms"[All Fields] OR "cancer"[All Fields] OR "cancers"[All Fields] OR "malign"[All Fields…	4,356,973	21:25:51
3	(((PD-1) OR (PD-L1)) OR (programmed cell death protein 1)) OR (programmed cell death protein 1 ligand)			"PD-1"[All Fields] OR "PD-L1"[All Fields] OR ("programmed cell death 1 receptor"[MeSH Terms] OR "programmed cell death 1 receptor"[All Fields] OR "programmed cell death protein 1"[All Fields]) OR (("programmed cell death 1 receptor"[MeSH Terms] OR "programmed cell death 1 receptor"[All Fields] OR "programmed cell death protein 1"[All Fields]) AND ("ligand s"[All Fields] OR "liganded"[All Fields] …	23,610	21:24:53
2	((((cancer) OR (malignant)) OR (precancer)) OR (pre-cancer)) OR (pre-malignant)			"cancer s"[All Fields] OR "cancerated"[All Fields] OR "canceration"[All Fields] OR "cancerization"[All Fields] OR "cancerized"[All Fields] OR "cancerous"[All Fields] OR "neoplasms"[MeSH Terms] OR "neoplasms"[All Fields] OR "cancer"[All Fields] OR "cancers"[All Fields] OR "malign"[All Fields] OR "malignance"[All Fields] OR "malignances"[All Fields] OR "malignant"[All Fields] OR "malignants"[All Fi…	4,328,233	21:23:00
1	Neoplasm,			"neoplasm s"[All Fields] OR "neoplasms"[MeSH Terms] OR "neoplasms"[All Fields] OR "neoplasm"[All Fields]	3,458,787	21:14:49
